# Supplementary material for: ﻿Three new species of the genus Parandes Muir, 1925 (Hemiptera, Fulgoromorpha, Cixiidae) from China, with an updated checklist and key to species
Source: Zookeys. 2025 Aug 5;1248:209–23. doi: 10.3897/zookeys.1248.159068 (PMC12344442; doi:10.3897/zookeys.1248.159068)
Supplement: XML Treatment for Parandes [file zookeys.1248.159068-treatment1.xml]

<!DOCTYPE tp:taxon-treatment
  PUBLIC "-//TaxonX//DTD Taxonomic Treatment Publishing DTD v0 20100105//EN" "tax-treatment-NSO.dtd">
<tp:taxon-treatment xmlns:tp="http://www.plazi.org/taxpub"><tp:treatment-meta><kwd-group><label>Taxon classification</label><kwd>
              <named-content content-type="kingdom">Animalia</named-content>
            </kwd><kwd>
              <named-content content-type="order">Hemiptera</named-content>
            </kwd><kwd>
              <named-content content-type="family">Cixiidae</named-content>
            </kwd></kwd-group><mixed-citation publication-type="journal"><person-group><name><surname>Lv</surname><given-names>Sha-Sha</given-names></name><name><surname>Gong</surname><given-names>Nian</given-names></name><name><surname>Wang</surname><given-names>Xiao-Ya</given-names></name><name><surname>Yang</surname><given-names>Lin</given-names></name><name><surname>Zhang</surname><given-names>Yu-Bo</given-names></name><name><surname>Chen</surname><given-names>Xiang-Sheng</given-names></name></person-group><article-title>﻿Three new species of the genus <italic><tp:taxon-name><tp:taxon-name-part taxon-name-part-type="genus" reg="Parandes">Parandes</tp:taxon-name-part></tp:taxon-name></italic> Muir, 1925 (<tp:taxon-name><tp:taxon-name-part taxon-name-part-type="order">Hemiptera</tp:taxon-name-part></tp:taxon-name>, <tp:taxon-name><tp:taxon-name-part taxon-name-part-type="infraorder">Fulgoromorpha</tp:taxon-name-part></tp:taxon-name>, <tp:taxon-name><tp:taxon-name-part taxon-name-part-type="family">Cixiidae</tp:taxon-name-part></tp:taxon-name>) from China, with an updated checklist and key to species</article-title><source>Zookeys</source><day>05</day><month>08</month><year>2025</year><volume>1248</volume><fpage>209</fpage><lpage>223</lpage><pub-id pub-id-type="doi">10.3897/zookeys.1248.159068</pub-id></mixed-citation></tp:treatment-meta><tp:nomenclature><label>﻿</label><tp:taxon-name>
            <object-id xmlns:xlink="http://www.w3.org/1999/xlink" content-type="arpha" xlink:type="simple">7B4FFBFD-791D-5ED5-9BE1-9C13E156E244</object-id>
            <tp:taxon-name-part taxon-name-part-type="genus" reg="Parandes">Parandes</tp:taxon-name-part>
          </tp:taxon-name><tp:taxon-authority>Muir, 1925</tp:taxon-authority><tp:nomenclature-citation-list><tp:nomenclature-citation><tp:taxon-name>
                <tp:taxon-name-part taxon-name-part-type="genus" reg="Parandes">Parandes</tp:taxon-name-part>
              </tp:taxon-name><comment>Muir, 1925: 511; <xref ref-type="bibr" rid="B22">Wang et al. 2023b</xref>: 112.</comment></tp:nomenclature-citation></tp:nomenclature-citation-list></tp:nomenclature><tp:treatment-sec sec-type="type species" id="SECID0ECMAC"><title>Type species.</title><p><italic><tp:taxon-name><tp:taxon-name-part taxon-name-part-type="genus" reg="Parandes">Parandes</tp:taxon-name-part><tp:taxon-name-part taxon-name-part-type="species" reg="simplus">simplus</tp:taxon-name-part></tp:taxon-name></italic> Muir, 1925, original designation.</p></tp:treatment-sec><tp:treatment-sec sec-type="diagnosis" id="SECID0ETMAC"><title>Diagnosis.</title><p>For the diagnosis of <italic><tp:taxon-name><tp:taxon-name-part taxon-name-part-type="genus" reg="Parandes">Parandes</tp:taxon-name-part></tp:taxon-name></italic> see <xref ref-type="bibr" rid="B22">Wang et al. (2023b</xref>: 112).</p></tp:treatment-sec><tp:treatment-sec sec-type="distribution" id="SECID0EENAC"><title>Distribution.</title><p>China, Indonesia (Fig. <xref ref-type="fig" rid="F1">1</xref>).</p><fig id="F1" position="float" orientation="portrait"><object-id xmlns:xlink="http://www.w3.org/1999/xlink" content-type="doi" xlink:type="simple">10.3897/zookeys.1248.159068.figure1</object-id><object-id xmlns:xlink="http://www.w3.org/1999/xlink" content-type="arpha" xlink:type="simple">874ED0BE-4D76-5F9B-82D7-510A291DCBAD</object-id><label>Figure 1.</label><caption><p>Geographic distributions of species of <italic><tp:taxon-name><tp:taxon-name-part taxon-name-part-type="genus" reg="Parandes">Parandes</tp:taxon-name-part></tp:taxon-name></italic> Muir, 1925.</p></caption><graphic xmlns:xlink="http://www.w3.org/1999/xlink" xlink:href="zookeys-1248-209_article-159068__-g001.jpg" position="float" orientation="portrait" xlink:type="simple" id="oo_1388585.jpg"><uri content-type="original_file" xlink:type="simple">https://binary.pensoft.net/fig/1388585</uri></graphic></fig><sec sec-type="﻿Checklist and distributions of species of Parandes Muir, 1925" id="SECID0ECOAC"><title>﻿Checklist and distributions of species of <italic><tp:taxon-name><tp:taxon-name-part taxon-name-part-type="genus" reg="Parandes">Parandes</tp:taxon-name-part></tp:taxon-name></italic> Muir, 1925</title><p><italic><tp:taxon-name><tp:taxon-name-part taxon-name-part-type="genus" reg="Parandes">P.</tp:taxon-name-part><tp:taxon-name-part taxon-name-part-type="species" reg="circinatus">circinatus</tp:taxon-name-part></tp:taxon-name></italic> Wang &amp; Chen, 2023; China (Yunnan Province).</p><p><italic><tp:taxon-name><tp:taxon-name-part taxon-name-part-type="genus" reg="Parandes">P.</tp:taxon-name-part><tp:taxon-name-part taxon-name-part-type="species" reg="elongatus">elongatus</tp:taxon-name-part></tp:taxon-name></italic> Lv &amp; Chen, sp. nov.; China (Yunnan Province).</p><p><italic><tp:taxon-name><tp:taxon-name-part taxon-name-part-type="genus" reg="Parandes">P.</tp:taxon-name-part><tp:taxon-name-part taxon-name-part-type="species" reg="fuscus">fuscus</tp:taxon-name-part></tp:taxon-name></italic> Wang &amp; Chen, 2023; China (Yunnan Province).</p><p><italic><tp:taxon-name><tp:taxon-name-part taxon-name-part-type="genus" reg="Parandes">P.</tp:taxon-name-part><tp:taxon-name-part taxon-name-part-type="species" reg="guangxiensis">guangxiensis</tp:taxon-name-part></tp:taxon-name></italic> Lv &amp; Chen, sp. nov.; China (Guangxi Zhuang Autonomous Region).</p><p><italic><tp:taxon-name><tp:taxon-name-part taxon-name-part-type="genus" reg="Parandes">P.</tp:taxon-name-part><tp:taxon-name-part taxon-name-part-type="species" reg="hamatus">hamatus</tp:taxon-name-part></tp:taxon-name></italic> Lv &amp; Chen, sp. nov.; China (Yunnan Province).</p><p><italic><tp:taxon-name><tp:taxon-name-part taxon-name-part-type="genus" reg="Parandes">P.</tp:taxon-name-part><tp:taxon-name-part taxon-name-part-type="species" reg="simplus">simplus</tp:taxon-name-part></tp:taxon-name></italic> Muir, 1925; Indonesia (West Borneo State).</p></sec></tp:treatment-sec><ref-list><ref id="B22"><mixed-citation xmlns:xlink="http://www.w3.org/1999/xlink" xlink:type="simple"><person-group><name name-style="western"><surname>Wang</surname><given-names>XY</given-names></name><name name-style="western"><surname>Zhi</surname><given-names>Y</given-names></name><name name-style="western"><surname>Yang</surname><given-names>L</given-names></name><name name-style="western"><surname>Long</surname><given-names>JK</given-names></name><name name-style="western"><surname>Chang</surname><given-names>ZM</given-names></name><name name-style="western"><surname>Chen</surname><given-names>XS</given-names></name></person-group> (<year>2023b</year>) <article-title>First record of the genus <italic><tp:taxon-name><tp:taxon-name-part taxon-name-part-type="genus">Parandes</tp:taxon-name-part></tp:taxon-name></italic> Muir, 1925 from China with descriptions of two new species (<tp:taxon-name><tp:taxon-name-part taxon-name-part-type="order">Hemiptera</tp:taxon-name-part></tp:taxon-name>, <tp:taxon-name><tp:taxon-name-part taxon-name-part-type="infraorder">Fulgoromorpha</tp:taxon-name-part></tp:taxon-name>, <tp:taxon-name><tp:taxon-name-part taxon-name-part-type="family">Cixiidae</tp:taxon-name-part></tp:taxon-name>).</article-title><source>European Journal of Taxonomy</source><volume>888</volume>: <fpage>111</fpage>–<lpage>123</lpage>. <ext-link xlink:href="10.5852/ejt.2023.888.2233" ext-link-type="doi" xlink:type="simple">https://doi.org/10.5852/ejt.2023.888.2233</ext-link></mixed-citation></ref></ref-list></tp:taxon-treatment>
