# Supplementary material for: ﻿Three new species of the genus Parandes Muir, 1925 (Hemiptera, Fulgoromorpha, Cixiidae) from China, with an updated checklist and key to species
Source: Zookeys. 2025 Aug 5;1248:209–23. doi: 10.3897/zookeys.1248.159068 (PMC12344442; doi:10.3897/zookeys.1248.159068)
Supplement: XML Treatment for Parandes elongatus [file zookeys.1248.159068-treatment2.xml]

<!DOCTYPE tp:taxon-treatment
  PUBLIC "-//TaxonX//DTD Taxonomic Treatment Publishing DTD v0 20100105//EN" "tax-treatment-NSO.dtd">
<tp:taxon-treatment xmlns:tp="http://www.plazi.org/taxpub"><tp:treatment-meta><kwd-group><label>Taxon classification</label><kwd>
              <named-content content-type="kingdom">Animalia</named-content>
            </kwd><kwd>
              <named-content content-type="order">Hemiptera</named-content>
            </kwd><kwd>
              <named-content content-type="family">Cixiidae</named-content>
            </kwd></kwd-group><mixed-citation publication-type="journal"><person-group><name><surname>Lv</surname><given-names>Sha-Sha</given-names></name><name><surname>Gong</surname><given-names>Nian</given-names></name><name><surname>Wang</surname><given-names>Xiao-Ya</given-names></name><name><surname>Yang</surname><given-names>Lin</given-names></name><name><surname>Zhang</surname><given-names>Yu-Bo</given-names></name><name><surname>Chen</surname><given-names>Xiang-Sheng</given-names></name></person-group><article-title>﻿Three new species of the genus <italic><tp:taxon-name><tp:taxon-name-part taxon-name-part-type="genus" reg="Parandes">Parandes</tp:taxon-name-part></tp:taxon-name></italic> Muir, 1925 (<tp:taxon-name><tp:taxon-name-part taxon-name-part-type="order">Hemiptera</tp:taxon-name-part></tp:taxon-name>, <tp:taxon-name><tp:taxon-name-part taxon-name-part-type="infraorder">Fulgoromorpha</tp:taxon-name-part></tp:taxon-name>, <tp:taxon-name><tp:taxon-name-part taxon-name-part-type="family">Cixiidae</tp:taxon-name-part></tp:taxon-name>) from China, with an updated checklist and key to species</article-title><source>Zookeys</source><day>05</day><month>08</month><year>2025</year><volume>1248</volume><fpage>209</fpage><lpage>223</lpage><pub-id pub-id-type="doi">10.3897/zookeys.1248.159068</pub-id></mixed-citation></tp:treatment-meta><tp:nomenclature><label>﻿</label><tp:taxon-name>
            <object-id xmlns:xlink="http://www.w3.org/1999/xlink" content-type="arpha" xlink:type="simple">2B502B90-5ACF-5A90-88A8-201AD93ACF74</object-id>
            <tp:taxon-name-part taxon-name-part-type="genus" reg="Parandes">Parandes</tp:taxon-name-part>
            <tp:taxon-name-part taxon-name-part-type="species" reg="elongatus">elongatus</tp:taxon-name-part>
            <object-id xmlns:xlink="http://www.w3.org/1999/xlink" content-type="zoobank" xlink:type="simple">https://zoobank.org/3EE0A1C7-29D9-40BB-A916-74DF79D85021</object-id>
          </tp:taxon-name><tp:taxon-authority>Lv &amp; Chen</tp:taxon-authority><tp:taxon-status xmlns:xlink="http://www.w3.org/1999/xlink" xlink:type="simple">sp. nov.</tp:taxon-status><xref ref-type="fig" rid="F2">Fig. 2</xref></tp:nomenclature><tp:treatment-sec sec-type="type material" id="SECID0EGLAE"><title>Type material.</title><p><bold><italic>Holotype</italic></bold>: China • ♂: Yunnan Province, Mengla County, Mohan Town; <named-content xmlns:xlink="http://www.w3.org/1999/xlink" content-type="dwc:verbatimCoordinates" xlink:type="simple"><named-content content-type="geo-json" specific-use="{&#34;type&#34;:&#34;Point&#34;,&#34;coordinates&#34;:[101.683333,21.183333]}" id="NCID0EULAE" xlink:type="simple">21°11'N, 101°41'E</named-content></named-content>; sweeping, 11 August 2023; Sha-Sha Lv leg.; <abbrev xmlns:xlink="http://www.w3.org/1999/xlink" content-type="institution" xlink:title="Institute of Entomology, Guizhou University, Guiyang, Guizhou Province, China" id="ABBRID0EZLAE" xlink:type="simple">IEGU</abbrev>. <bold><italic>Paratypes</italic></bold>: China • 1♂; Yunnan Province, Mengla County, Mohan Town; <named-content xmlns:xlink="http://www.w3.org/1999/xlink" content-type="dwc:verbatimCoordinates" xlink:type="simple"><named-content content-type="geo-json" specific-use="{&#34;type&#34;:&#34;Point&#34;,&#34;coordinates&#34;:[101.683333,21.183333]}" id="NCID0EEMAE" xlink:type="simple">21°11'N, 101°41'E</named-content></named-content>; sweeping, 11 August 2023; Yong-Jin Sui leg.; <abbrev xmlns:xlink="http://www.w3.org/1999/xlink" content-type="institution" xlink:title="Institute of Entomology, Guizhou University, Guiyang, Guizhou Province, China" id="ABBRID0EJMAE" xlink:type="simple">IEGU</abbrev>. • 1♂; Yunnan Province, Mengla County, Menglun Town, Bakaxiaozhai Village; <named-content xmlns:xlink="http://www.w3.org/1999/xlink" content-type="dwc:verbatimCoordinates" xlink:type="simple"><named-content content-type="geo-json" specific-use="{&#34;type&#34;:&#34;Point&#34;,&#34;coordinates&#34;:[101.216667,21.966667]}" id="NCID0ERMAE" xlink:type="simple">21°58'N, 101°13'E</named-content></named-content>; sweeping, 8 August 2023; Sha-Sha Lv leg.; <abbrev xmlns:xlink="http://www.w3.org/1999/xlink" content-type="institution" xlink:title="Institute of Entomology, Guizhou University, Guiyang, Guizhou Province, China" id="ABBRID0EWMAE" xlink:type="simple">IEGU</abbrev>. • 1♂; Yunnan Province, Jinghong City, Menglong Town, Guohe Village; <named-content xmlns:xlink="http://www.w3.org/1999/xlink" content-type="dwc:verbatimCoordinates" xlink:type="simple"><named-content content-type="geo-json" specific-use="{&#34;type&#34;:&#34;Point&#34;,&#34;coordinates&#34;:[100.850000,21.750000]}" id="NCID0E5MAE" xlink:type="simple">21°45'N, 100°51'E</named-content></named-content>; sweeping, 13 August 2023; Feng-E Li leg.; <abbrev xmlns:xlink="http://www.w3.org/1999/xlink" content-type="institution" xlink:title="Institute of Entomology, Guizhou University, Guiyang, Guizhou Province, China" id="ABBRID0EDNAE" xlink:type="simple">IEGU</abbrev>.</p></tp:treatment-sec><tp:treatment-sec sec-type="diagnosis" id="SECID0EINAE"><title>Diagnosis.</title><p>The salient features of the new species include: anal style (Fig. <xref ref-type="fig" rid="F2">2H</xref>) extending beyond anal segment; gonostyli in ventral view (Fig. <xref ref-type="fig" rid="F2">2G</xref>) fist-shaped at apex, basal 1/3 and 2/3 with emarginations; periandrium (Fig. <xref ref-type="fig" rid="F2">2J–M</xref>) in dorsal margin with a lamellar process, extending to apex to form a thin process, directed ventrad, base to 2/3 with a long stripy process.</p><fig id="F2" position="float" orientation="portrait"><object-id xmlns:xlink="http://www.w3.org/1999/xlink" content-type="doi" xlink:type="simple">10.3897/zookeys.1248.159068.figure2</object-id><object-id xmlns:xlink="http://www.w3.org/1999/xlink" content-type="arpha" xlink:type="simple">51D6A380-0C2A-5BBA-9282-2D0984BA515E</object-id><label>Figure 2.</label><caption><p><italic><tp:taxon-name><tp:taxon-name-part taxon-name-part-type="genus" reg="Parandes">Parandes</tp:taxon-name-part><tp:taxon-name-part taxon-name-part-type="species" reg="elongatus">elongatus</tp:taxon-name-part></tp:taxon-name></italic> Lv &amp; Chen, sp. nov., male. A. Habitus, dorsal view; B. Habitus, lateral view; C. Head and thorax, dorsal view; D. Frons, ventral view; E. Forewing; F. Genitalia, lateral view; G. Pygofer and gonostyli, ventral view; H. Anal segment, dorsal view; I. Gonostyli, lateral view; J. Aedeagus, right side; K. Aedeagus, left side; L. Aedeagus, dorsal view; M. Aedeagus, ventral view. Scale bars: 0.5 mm (A–E); 0.2 mm (F–M).</p></caption><graphic xmlns:xlink="http://www.w3.org/1999/xlink" xlink:href="zookeys-1248-209_article-159068__-g002.jpg" position="float" orientation="portrait" xlink:type="simple" id="oo_1388586.jpg"><uri content-type="original_file" xlink:type="simple">https://binary.pensoft.net/fig/1388586</uri></graphic></fig></tp:treatment-sec><tp:treatment-sec sec-type="description" id="SECID0ESOAE"><title>Description.</title><p><bold><italic>Measurements</italic>.</bold> Total length: male 6.1–6.4 mm (<italic>N</italic> = 4).</p><p><bold><italic>Coloration</italic>.</bold> General color greyish white (Fig. <xref ref-type="fig" rid="F2">2A, B</xref>). Vertex yellowish with green. Eyes brown. Ocelli faint red. Frons yellowish brown, median carina dark yellow, lateral carinae pale yellowish green, lateral side of head with a triangular yellowish-green spot anterior to the eyes. Clypeus yellowish brown with green, carinae brown. Antennae grayish green. Pronotum with median part dark grayish green, lateral sides white with a little green. Mesonotum yellowish to brown. Tegula yellowish brown. Forewings semi-translucent, grayish white, with many variform pale yellowish green and dark brown stripes and markings, stigma light yellowish brown, veins and tubercles green to yellowish brown, as shown in Fig. <xref ref-type="fig" rid="F2">2E</xref>.</p><p><bold><italic>Head and thorax</italic>.</bold> Vertex (Fig. <xref ref-type="fig" rid="F2">2A, C</xref>) 1.38 times as long as wide, width at apex narrower than at base (1:2.22), anterior margin nearly straight, posterior margin U-shaped recessed, lateral carina developed, median carina absent. Frons (Fig. <xref ref-type="fig" rid="F2">2D</xref>) longer in middle line than wide at widest portion (about 3.65:1), widest at nearly apex, lateral carina developed, apex of median carina raised. Clypeus (Fig. <xref ref-type="fig" rid="F2">2D</xref>) with distinct median carina. Pronotum (Fig. <xref ref-type="fig" rid="F2">2A, C</xref>) shorter than vertex in midline (1:1.57), posterior margin recessed. Mesonotum (Fig. <xref ref-type="fig" rid="F2">2A, C</xref>) longer than 2.31 times pronotum and vertex combined. Forewings (Fig. <xref ref-type="fig" rid="F2">2E</xref>) 2.19 times as long as wide, with twelve apical cells and seven subapical cells, RP 3 branches, MP with 5 terminals: MP<sub>11</sub>, MP<sub>12</sub>, MP<sub>2</sub>, MP<sub>3</sub>, and MP<sub>4</sub>, fork MP<sub>1</sub>+MP<sub>2</sub> basad of fork MP<sub>3</sub>+MP<sub>4</sub>. Hind tibia with five lateral spines.</p><p><bold><italic>Male genitalia</italic>.</bold> Pygofer (Fig. <xref ref-type="fig" rid="F2">2F, G</xref>) ventral margin distinctly longer than dorsal margin in lateral view, posterior margin convex at middle, lateral lobes arcuate and extended caudally; in ventral view symmetrical, medioventral process long, equilateral triangular. Anal segment (Fig. <xref ref-type="fig" rid="F2">2F, H</xref>) in lateral view flat tubular, dorsal margin straight, ventral margin curved slightly; in dorsal view, 1.48 times as long as wide; anal style big, triangular, extending beyond anal segment. Gonostyli (Fig. <xref ref-type="fig" rid="F2">2G, I</xref>) in lateral view L-shaped, curved dorsally near the middle, ventral margin with a notch at basal 1/3; in ventral view lateral margins curved, widens towards the end, fist-shaped at apex, basal 1/3 and 2/3 with emarginations. Aedeagus (Fig. <xref ref-type="fig" rid="F2">2J–M</xref>) with a spinose process. Periandrium in dorsal margin with a lamellar process, extending to apex, forming a thin process, directed ventrad; apical part with a slender spinous process, curved ventrally at base, then strong bending, directed caudad; base to 2/3 with a long stripy process. Endosoma slightly sclerotized, without process.</p></tp:treatment-sec><tp:treatment-sec sec-type="distribution" id="SECID0EWRAE"><title>Distribution.</title><p>China (Yunnan Province) (Fig. <xref ref-type="fig" rid="F1">1</xref>).</p></tp:treatment-sec><tp:treatment-sec sec-type="etymology" id="SECID0EASAE"><title>Etymology.</title><p>The species name is derived from the Latin word “<italic>elongatus</italic>”, referring to periandrium with a long stripy process at base to 2/3.</p></tp:treatment-sec><tp:treatment-sec sec-type="remarks" id="SECID0EQSAE"><title>Remarks.</title><p>This species is similar to <italic><tp:taxon-name><tp:taxon-name-part taxon-name-part-type="genus" reg="Parandes">P.</tp:taxon-name-part><tp:taxon-name-part taxon-name-part-type="species" reg="circinatus">circinatus</tp:taxon-name-part></tp:taxon-name></italic> Wang &amp; Chen, 2023, but differs from the latter in: (1) anal style extending beyond anal segment (anal style not extending beyond anal segment in <italic><tp:taxon-name><tp:taxon-name-part taxon-name-part-type="genus" reg="Parandes">P.</tp:taxon-name-part><tp:taxon-name-part taxon-name-part-type="species" reg="circinatus">circinatus</tp:taxon-name-part></tp:taxon-name></italic>); (2) gonostyli in ventral view fist-shaped at apex (gonostyli in ventral view not fist-shaped at apex in <italic><tp:taxon-name><tp:taxon-name-part taxon-name-part-type="genus" reg="Parandes">P.</tp:taxon-name-part><tp:taxon-name-part taxon-name-part-type="species" reg="circinatus">circinatus</tp:taxon-name-part></tp:taxon-name></italic>); and (3) periandrium with a long stripy process at base to 2/3 (periandrium without a long stripy process at base to 2/3 in <italic><tp:taxon-name><tp:taxon-name-part taxon-name-part-type="genus" reg="Parandes">P.</tp:taxon-name-part><tp:taxon-name-part taxon-name-part-type="species" reg="circinatus">circinatus</tp:taxon-name-part></tp:taxon-name></italic>).</p></tp:treatment-sec><tp:treatment-sec><!--Section generated to contain objects referenced in tp:taxon-treatment.--><fig id="F1" position="float" orientation="portrait"><object-id xmlns:xlink="http://www.w3.org/1999/xlink" content-type="doi" xlink:type="simple">10.3897/zookeys.1248.159068.figure1</object-id><object-id xmlns:xlink="http://www.w3.org/1999/xlink" content-type="arpha" xlink:type="simple">874ED0BE-4D76-5F9B-82D7-510A291DCBAD</object-id><label>Figure 1.</label><caption><p>Geographic distributions of species of <italic><tp:taxon-name><tp:taxon-name-part taxon-name-part-type="genus" reg="Parandes">Parandes</tp:taxon-name-part></tp:taxon-name></italic> Muir, 1925.</p></caption><graphic xmlns:xlink="http://www.w3.org/1999/xlink" xlink:href="zookeys-1248-209_article-159068__-g001.jpg" position="float" orientation="portrait" xlink:type="simple" id="oo_1388585.jpg"><uri content-type="original_file" xlink:type="simple">https://binary.pensoft.net/fig/1388585</uri></graphic></fig></tp:treatment-sec></tp:taxon-treatment>
