# Supplementary material for: ﻿Three new species of the genus Parandes Muir, 1925 (Hemiptera, Fulgoromorpha, Cixiidae) from China, with an updated checklist and key to species
Source: Zookeys. 2025 Aug 5;1248:209–23. doi: 10.3897/zookeys.1248.159068 (PMC12344442; doi:10.3897/zookeys.1248.159068)
Supplement: XML Treatment for Parandes guangxiensis [file zookeys.1248.159068-treatment3.xml]

<!DOCTYPE tp:taxon-treatment
  PUBLIC "-//TaxonX//DTD Taxonomic Treatment Publishing DTD v0 20100105//EN" "tax-treatment-NSO.dtd">
<tp:taxon-treatment xmlns:tp="http://www.plazi.org/taxpub"><tp:treatment-meta><kwd-group><label>Taxon classification</label><kwd>
              <named-content content-type="kingdom">Animalia</named-content>
            </kwd><kwd>
              <named-content content-type="order">Hemiptera</named-content>
            </kwd><kwd>
              <named-content content-type="family">Cixiidae</named-content>
            </kwd></kwd-group><mixed-citation publication-type="journal"><person-group><name><surname>Lv</surname><given-names>Sha-Sha</given-names></name><name><surname>Gong</surname><given-names>Nian</given-names></name><name><surname>Wang</surname><given-names>Xiao-Ya</given-names></name><name><surname>Yang</surname><given-names>Lin</given-names></name><name><surname>Zhang</surname><given-names>Yu-Bo</given-names></name><name><surname>Chen</surname><given-names>Xiang-Sheng</given-names></name></person-group><article-title>﻿Three new species of the genus <italic><tp:taxon-name><tp:taxon-name-part taxon-name-part-type="genus" reg="Parandes">Parandes</tp:taxon-name-part></tp:taxon-name></italic> Muir, 1925 (<tp:taxon-name><tp:taxon-name-part taxon-name-part-type="order">Hemiptera</tp:taxon-name-part></tp:taxon-name>, <tp:taxon-name><tp:taxon-name-part taxon-name-part-type="infraorder">Fulgoromorpha</tp:taxon-name-part></tp:taxon-name>, <tp:taxon-name><tp:taxon-name-part taxon-name-part-type="family">Cixiidae</tp:taxon-name-part></tp:taxon-name>) from China, with an updated checklist and key to species</article-title><source>Zookeys</source><day>05</day><month>08</month><year>2025</year><volume>1248</volume><fpage>209</fpage><lpage>223</lpage><pub-id pub-id-type="doi">10.3897/zookeys.1248.159068</pub-id></mixed-citation></tp:treatment-meta><tp:nomenclature><label>﻿</label><tp:taxon-name>
            <object-id xmlns:xlink="http://www.w3.org/1999/xlink" content-type="arpha" xlink:type="simple">178AF932-DFEF-5512-A161-BAF7BFFCFA5B</object-id>
            <tp:taxon-name-part taxon-name-part-type="genus" reg="Parandes">Parandes</tp:taxon-name-part>
            <tp:taxon-name-part taxon-name-part-type="species" reg="guangxiensis">guangxiensis</tp:taxon-name-part>
            <object-id xmlns:xlink="http://www.w3.org/1999/xlink" content-type="zoobank" xlink:type="simple">https://zoobank.org/3B8DCBC8-07D9-4A6B-9261-4316E006AB54</object-id>
          </tp:taxon-name><tp:taxon-authority>Lv &amp; Chen</tp:taxon-authority><tp:taxon-status xmlns:xlink="http://www.w3.org/1999/xlink" xlink:type="simple">sp. nov.</tp:taxon-status><xref ref-type="fig" rid="F3">Figs 3</xref><xref ref-type="fig" rid="F4">, 4</xref></tp:nomenclature><tp:treatment-sec sec-type="diagnosis" id="SECID0EUVAE"><title>Diagnosis.</title><p>The salient features of the new species include: gonostyli in ventral view (Fig. <xref ref-type="fig" rid="F3">3G</xref>) bent into a rectangular shape at apex, inner margins sunken at base forming a small process, middle part protrudes slightly; periandrium (Fig. <xref ref-type="fig" rid="F3">3J–M</xref>) in ventral margin with a wide lamellar process at apical half, dorsal margin with a long strip-shaped process, tapering to apex, with a long hook-shaped process near the middle.</p><fig id="F3" position="float" orientation="portrait"><object-id xmlns:xlink="http://www.w3.org/1999/xlink" content-type="doi" xlink:type="simple">10.3897/zookeys.1248.159068.figure3</object-id><object-id xmlns:xlink="http://www.w3.org/1999/xlink" content-type="arpha" xlink:type="simple">8A1DE755-A924-5024-9BB9-5BB986C7C478</object-id><label>Figure 3.</label><caption><p><italic><tp:taxon-name><tp:taxon-name-part taxon-name-part-type="genus" reg="Parandes">Parandes</tp:taxon-name-part><tp:taxon-name-part taxon-name-part-type="species" reg="guangxiensis">guangxiensis</tp:taxon-name-part></tp:taxon-name></italic> Lv &amp; Chen, sp. nov., male. A. Habitus, dorsal view; B. Habitus, lateral view; C. Head and thorax, dorsal view; D. Frons, ventral view; E. Forewing; F. Genitalia, lateral view; G. Pygofer and gonostyli, ventral view; H. Anal segment, dorsal view; I. Gonostyli, lateral view; J. Aedeagus, right side; K. Aedeagus, left side; L. Aedeagus, dorsal view; M. Aedeagus, ventral view. Scale bars: 0.5 mm (A–E); 0.2 mm (F–M).</p></caption><graphic xmlns:xlink="http://www.w3.org/1999/xlink" xlink:href="zookeys-1248-209_article-159068__-g003.jpg" position="float" orientation="portrait" xlink:type="simple" id="oo_1388587.jpg"><uri content-type="original_file" xlink:type="simple">https://binary.pensoft.net/fig/1388587</uri></graphic></fig></tp:treatment-sec><tp:treatment-sec sec-type="type material" id="SECID0E1WAE"><title>Type material.</title><p><bold><italic>Holotype</italic></bold>: China • ♂; Guangxi Province, Huaping National Nature Reserve; <named-content xmlns:xlink="http://www.w3.org/1999/xlink" content-type="dwc:verbatimCoordinates" xlink:type="simple"><named-content content-type="geo-json" specific-use="{&#34;type&#34;:&#34;Point&#34;,&#34;coordinates&#34;:[109.916667,25.633333]}" id="NCID0EIXAE" xlink:type="simple">25°38'N, 109°55'E</named-content></named-content>; sweeping, 9 August 2023; Yong-Jin Sui and Feng-E Li leg.; <abbrev xmlns:xlink="http://www.w3.org/1999/xlink" content-type="institution" xlink:title="Institute of Entomology, Guizhou University, Guiyang, Guizhou Province, China" id="ABBRID0ENXAE" xlink:type="simple">IEGU</abbrev>. <bold><italic>Paratypes</italic></bold>: China • 15♂♂, 8♀♀; same collection data as for holotype; <abbrev xmlns:xlink="http://www.w3.org/1999/xlink" content-type="institution" xlink:title="Institute of Entomology, Guizhou University, Guiyang, Guizhou Province, China" id="ABBRID0EVXAE" xlink:type="simple">IEGU</abbrev>.</p></tp:treatment-sec><tp:treatment-sec sec-type="description" id="SECID0E1XAE"><title>Description.</title><p><bold><italic>Measurements</italic>.</bold> Total length: male 6.3–6.6 mm (<italic>N</italic> = 16), female 7.0–7.6 mm (<italic>N</italic> = 8).</p><p><bold><italic>Coloration</italic>.</bold> General color yellowish brown with green (Fig. <xref ref-type="fig" rid="F3">3A, B</xref>). Vertex foul-brown with green, lateral carinae dark yellow. Eyes gray-brown to brown. Ocelli gray. Frons dark brown at base, rest yellowish brown, lateral carinae yellowish green to dark green, lateral side of head with a triangular turquoise spot anterior to the eyes. Clypeus yellowish brown. Antennae yellowish brown with green at base. Pronotum greyish white with turquoise, brown behind eyes. Mesonotum yellowish brown to brown with green. Tegula yellowish brown. Forewings semi-translucent, grayish white, with many variform yellowish brown to brown and dark brown stripes and markings, stigma yellowish green, veins and tubercles turquoise to green to light yellowish brown, as shown in Fig. <xref ref-type="fig" rid="F3">3E</xref>.</p><p><bold><italic>Head and thorax</italic>.</bold> Vertex (Fig. <xref ref-type="fig" rid="F3">3A, C</xref>) 1.63 times as long as wide, width at apex narrower than at base (1:1.73), anterior margin nearly straight, posterior margin U-shaped recessed, lateral carina developed, median carina absent. Frons (Fig. <xref ref-type="fig" rid="F3">3D</xref>) longer in middle line than wide at widest portion (about 3.65:1), widest at nearly apex, lateral carina developed, apex of median carina raised. Clypeus (Fig. <xref ref-type="fig" rid="F3">3D</xref>) with median carina. Pronotum (Fig. <xref ref-type="fig" rid="F3">3A, C</xref>) shorter than vertex in midline (1:1.57), posterior margin recessed. Mesonotum (Fig. <xref ref-type="fig" rid="F3">3A, C</xref>) longer than 2.36 times pronotum and vertex combined. Forewings (Fig. <xref ref-type="fig" rid="F3">3E</xref>) 2.19 times as long as wide, with twelve apical cells and seven subapical cells, RP 3 branches, MP with 5 terminals: MP<sub>11</sub>, MP<sub>12</sub>, MP<sub>2</sub>, MP<sub>3</sub>, and MP<sub>4</sub>, fork MP<sub>1</sub>+MP<sub>2</sub> basad of fork MP<sub>3</sub>+MP<sub>4</sub>. Hind tibia with six lateral spines.</p><p><bold><italic>Male genitalia</italic>.</bold> Pygofer (Fig. <xref ref-type="fig" rid="F3">3F, G</xref>) ventral margin distinctly longer than dorsal margin in lateral view, posterior margin convex at middle, lateral lobes arcuate and extended caudally; in ventral view symmetrical, medioventral process short, triangular. Anal segment (Fig. <xref ref-type="fig" rid="F3">3F, H</xref>) in lateral view flat tubular, dorsal and ventral margins nearly straight; in dorsal view, 2.32 times as long as wide; anal style big, elliptic, not extending beyond anal segment. Gonostyli (Fig. <xref ref-type="fig" rid="F3">3I, G</xref>) in lateral view L-shaped, curved dorsally near the middle, ventral margin sunken at basal 1/3, with a small process; in ventral view lateral margins curved, bent into a rectangular-shape at apex, directed reversely, inner margins sunken at base form a small process, middle part protrudes slightly. Aedeagus (Fig. <xref ref-type="fig" rid="F3">3J–M</xref>) with a spinose process. Periandrium in ventral margin with a wide lamellar process at apical half, nearly basal part frizzy; dorsal margin with a long strip-shaped process, tapering to apex, with a long hook shaped near the middle, directed ventrocephalad; apical part with a slender spinous process, curved ventrally at base, slowly sloping to straight, then bends almost 90 degrees to the abdomen, directed ventrad. Endosoma slightly sclerotized, without process.</p><p><bold><italic>Female genitalia</italic>.</bold> Tergite IX (Fig. <xref ref-type="fig" rid="F4">4A, D</xref>) moderately sclerotized, without wax plate. Anal segment (Fig. <xref ref-type="fig" rid="F4">4C</xref>) rectangular, 1.80 times as long as wide in dorsal view, anal style angular. Gonapophysis VIII (Fig. <xref ref-type="fig" rid="F4">4E</xref>) elongate, curved upwards. Gonapophysis IX (Fig. <xref ref-type="fig" rid="F4">4F</xref>) with two middle teeth, denticulation unsharp. Gonoplac (Fig. <xref ref-type="fig" rid="F4">4G</xref>) rod-like, 6.65 times as long as wide in lateral view. Posterior vagina pattern as shown in Figure <xref ref-type="fig" rid="F4">4B</xref>.</p><fig id="F4" position="float" orientation="portrait"><object-id xmlns:xlink="http://www.w3.org/1999/xlink" content-type="doi" xlink:type="simple">10.3897/zookeys.1248.159068.figure4</object-id><object-id xmlns:xlink="http://www.w3.org/1999/xlink" content-type="arpha" xlink:type="simple">FE241AF6-6BA9-5291-A176-0D9A789E0D1F</object-id><label>Figure 4.</label><caption><p><italic><tp:taxon-name><tp:taxon-name-part taxon-name-part-type="genus" reg="Parandes">Parandes</tp:taxon-name-part><tp:taxon-name-part taxon-name-part-type="species" reg="guangxiensis">guangxiensis</tp:taxon-name-part></tp:taxon-name></italic> Lv &amp; Chen, sp. nov., female. A. Genitalia, lateral view; B. Posterior vagina, ventral view; C. Anal segment, dorsal view; D. Genitalia, ventral view; E. Gonapophysis VIII and gonocoxa VIII, lateral view; F. Gonapophysis IX, lateral view; G. Gonoplac, inner lateral view. Scale bars: 0.2 mm (A–G).</p></caption><graphic xmlns:xlink="http://www.w3.org/1999/xlink" xlink:href="zookeys-1248-209_article-159068__-g004.jpg" position="float" orientation="portrait" xlink:type="simple" id="oo_1388588.jpg"><uri content-type="original_file" xlink:type="simple">https://binary.pensoft.net/fig/1388588</uri></graphic></fig></tp:treatment-sec><tp:treatment-sec sec-type="distribution" id="SECID0EX3AE"><title>Distribution.</title><p>China (Guangxi Zhuang Autonomous Region) (Fig. <xref ref-type="fig" rid="F1">1</xref>).</p></tp:treatment-sec><tp:treatment-sec sec-type="etymology" id="SECID0EB4AE"><title>Etymology.</title><p>The new species is named after its the Guangxi Zhuang Autonomous Region in which it was collected.</p></tp:treatment-sec><tp:treatment-sec sec-type="remarks" id="SECID0EG4AE"><title>Remarks.</title><p>This species is similar to <italic><tp:taxon-name><tp:taxon-name-part taxon-name-part-type="genus" reg="Parandes">P.</tp:taxon-name-part><tp:taxon-name-part taxon-name-part-type="species" reg="circinatus">circinatus</tp:taxon-name-part></tp:taxon-name></italic> Wang &amp; Chen, 2023, but differs from the latter in: (1) gonostyli in ventral view bent into a rectangular shape at apex (gonostyli in ventral view not bent into a rectangular shape at apex in <italic><tp:taxon-name><tp:taxon-name-part taxon-name-part-type="genus" reg="Parandes">P.</tp:taxon-name-part><tp:taxon-name-part taxon-name-part-type="species" reg="circinatus">circinatus</tp:taxon-name-part></tp:taxon-name></italic>); (2) long spinose process of periandrium non-circular at apical part (long spinose process of periandrium circular at apical part in <italic><tp:taxon-name><tp:taxon-name-part taxon-name-part-type="genus" reg="Parandes">P.</tp:taxon-name-part><tp:taxon-name-part taxon-name-part-type="species" reg="circinatus">circinatus</tp:taxon-name-part></tp:taxon-name></italic>); and (3) periandrium with a long hook-shaped process near the middle (periandrium without a long hook-shaped process near the middle in <italic><tp:taxon-name><tp:taxon-name-part taxon-name-part-type="genus" reg="Parandes">P.</tp:taxon-name-part><tp:taxon-name-part taxon-name-part-type="species" reg="circinatus">circinatus</tp:taxon-name-part></tp:taxon-name></italic>).</p></tp:treatment-sec><tp:treatment-sec><!--Section generated to contain objects referenced in tp:taxon-treatment.--><fig id="F1" position="float" orientation="portrait"><object-id xmlns:xlink="http://www.w3.org/1999/xlink" content-type="doi" xlink:type="simple">10.3897/zookeys.1248.159068.figure1</object-id><object-id xmlns:xlink="http://www.w3.org/1999/xlink" content-type="arpha" xlink:type="simple">874ED0BE-4D76-5F9B-82D7-510A291DCBAD</object-id><label>Figure 1.</label><caption><p>Geographic distributions of species of <italic><tp:taxon-name><tp:taxon-name-part taxon-name-part-type="genus" reg="Parandes">Parandes</tp:taxon-name-part></tp:taxon-name></italic> Muir, 1925.</p></caption><graphic xmlns:xlink="http://www.w3.org/1999/xlink" xlink:href="zookeys-1248-209_article-159068__-g001.jpg" position="float" orientation="portrait" xlink:type="simple" id="oo_1388585.jpg"><uri content-type="original_file" xlink:type="simple">https://binary.pensoft.net/fig/1388585</uri></graphic></fig></tp:treatment-sec></tp:taxon-treatment>
