# Supplementary material for: ﻿Three new species of the genus Parandes Muir, 1925 (Hemiptera, Fulgoromorpha, Cixiidae) from China, with an updated checklist and key to species
Source: Zookeys. 2025 Aug 5;1248:209–23. doi: 10.3897/zookeys.1248.159068 (PMC12344442; doi:10.3897/zookeys.1248.159068)
Supplement: XML Treatment for Parandes hamatus [file zookeys.1248.159068-treatment4.xml]

<!DOCTYPE tp:taxon-treatment
  PUBLIC "-//TaxonX//DTD Taxonomic Treatment Publishing DTD v0 20100105//EN" "tax-treatment-NSO.dtd">
<tp:taxon-treatment xmlns:tp="http://www.plazi.org/taxpub"><tp:treatment-meta><kwd-group><label>Taxon classification</label><kwd>
              <named-content content-type="kingdom">Animalia</named-content>
            </kwd><kwd>
              <named-content content-type="order">Hemiptera</named-content>
            </kwd><kwd>
              <named-content content-type="family">Cixiidae</named-content>
            </kwd></kwd-group><mixed-citation publication-type="journal"><person-group><name><surname>Lv</surname><given-names>Sha-Sha</given-names></name><name><surname>Gong</surname><given-names>Nian</given-names></name><name><surname>Wang</surname><given-names>Xiao-Ya</given-names></name><name><surname>Yang</surname><given-names>Lin</given-names></name><name><surname>Zhang</surname><given-names>Yu-Bo</given-names></name><name><surname>Chen</surname><given-names>Xiang-Sheng</given-names></name></person-group><article-title>﻿Three new species of the genus <italic><tp:taxon-name><tp:taxon-name-part taxon-name-part-type="genus" reg="Parandes">Parandes</tp:taxon-name-part></tp:taxon-name></italic> Muir, 1925 (<tp:taxon-name><tp:taxon-name-part taxon-name-part-type="order">Hemiptera</tp:taxon-name-part></tp:taxon-name>, <tp:taxon-name><tp:taxon-name-part taxon-name-part-type="infraorder">Fulgoromorpha</tp:taxon-name-part></tp:taxon-name>, <tp:taxon-name><tp:taxon-name-part taxon-name-part-type="family">Cixiidae</tp:taxon-name-part></tp:taxon-name>) from China, with an updated checklist and key to species</article-title><source>Zookeys</source><day>05</day><month>08</month><year>2025</year><volume>1248</volume><fpage>209</fpage><lpage>223</lpage><pub-id pub-id-type="doi">10.3897/zookeys.1248.159068</pub-id></mixed-citation></tp:treatment-meta><tp:nomenclature><label>﻿</label><tp:taxon-name>
            <object-id xmlns:xlink="http://www.w3.org/1999/xlink" content-type="arpha" xlink:type="simple">F91629BF-8413-518A-9FF6-B511FC6B69BF</object-id>
            <tp:taxon-name-part taxon-name-part-type="genus" reg="Parandes">Parandes</tp:taxon-name-part>
            <tp:taxon-name-part taxon-name-part-type="species" reg="hamatus">hamatus</tp:taxon-name-part>
            <object-id xmlns:xlink="http://www.w3.org/1999/xlink" content-type="zoobank" xlink:type="simple">https://zoobank.org/DEFE27BC-E931-41C4-8847-3BDB796B7D08</object-id>
          </tp:taxon-name><tp:taxon-authority>Lv &amp; Chen</tp:taxon-authority><tp:taxon-status xmlns:xlink="http://www.w3.org/1999/xlink" xlink:type="simple">sp. nov.</tp:taxon-status><xref ref-type="fig" rid="F5">Figs 5</xref><xref ref-type="fig" rid="F6">, 6</xref></tp:nomenclature><tp:treatment-sec sec-type="type material" id="SECID0ELAAG"><title>Type material.</title><p><bold><italic>Holotype</italic></bold>: China • ♂; Yunnan Province, Mengla County, Menglun Town, Mangang Village; <named-content xmlns:xlink="http://www.w3.org/1999/xlink" content-type="dwc:verbatimCoordinates" xlink:type="simple"><named-content content-type="geo-json" specific-use="{&#34;type&#34;:&#34;Point&#34;,&#34;coordinates&#34;:[101.250000,21.966667]}" id="NCID0EZAAG" xlink:type="simple">21°58'N, 101°15'E</named-content></named-content>; sweeping, 9 August 2023; Sha-Sha Lv leg.; <abbrev xmlns:xlink="http://www.w3.org/1999/xlink" content-type="institution" xlink:title="Institute of Entomology, Guizhou University, Guiyang, Guizhou Province, China" id="ABBRID0E5AAG" xlink:type="simple">IEGU</abbrev>. <bold><italic>Paratypes</italic></bold>: China • 1♂1♀; Yunnan Province, Mengla County, Menglun Town, Mangang Village; <named-content xmlns:xlink="http://www.w3.org/1999/xlink" content-type="dwc:verbatimCoordinates" xlink:type="simple"><named-content content-type="geo-json" specific-use="{&#34;type&#34;:&#34;Point&#34;,&#34;coordinates&#34;:[101.250000,21.966667]}" id="NCID0EJBAG" xlink:type="simple">21°58'N, 101°15'E</named-content></named-content>; sweeping, 9 August 2023; Feng-E Li and Sha-Sha Lv leg.; <abbrev xmlns:xlink="http://www.w3.org/1999/xlink" content-type="institution" xlink:title="Institute of Entomology, Guizhou University, Guiyang, Guizhou Province, China" id="ABBRID0EOBAG" xlink:type="simple">IEGU</abbrev>. • 2♂♂; Yunnan Province, Mengla County, Mohan Town; <named-content xmlns:xlink="http://www.w3.org/1999/xlink" content-type="dwc:verbatimCoordinates" xlink:type="simple"><named-content content-type="geo-json" specific-use="{&#34;type&#34;:&#34;Point&#34;,&#34;coordinates&#34;:[101.700000,21.200000]}" id="NCID0EWBAG" xlink:type="simple">21°12'N, 101°42'E</named-content></named-content>; sweeping, 11 August 2023; Sha-Sha Lv leg.; <abbrev xmlns:xlink="http://www.w3.org/1999/xlink" content-type="institution" xlink:title="Institute of Entomology, Guizhou University, Guiyang, Guizhou Province, China" id="ABBRID0E2BAG" xlink:type="simple">IEGU</abbrev>.</p></tp:treatment-sec><tp:treatment-sec sec-type="diagnosis" id="SECID0EACAG"><title>Diagnosis.</title><p>The salient features of the new species include: gonostyli in ventral view (Fig. <xref ref-type="fig" rid="F5">5G</xref>) bent into a rectangular shape at apex, with an angular process near the middle; dorsal margin of periandrium (Fig. <xref ref-type="fig" rid="F5">5J–M</xref>) with a hook-like process near the middle, ventral margin with a wide subquadrilateral process nearly basal to the middle part; slender spinose process of periandrium circular at apical part.</p><fig id="F5" position="float" orientation="portrait"><object-id xmlns:xlink="http://www.w3.org/1999/xlink" content-type="doi" xlink:type="simple">10.3897/zookeys.1248.159068.figure5</object-id><object-id xmlns:xlink="http://www.w3.org/1999/xlink" content-type="arpha" xlink:type="simple">C2E39B13-B32E-542D-8801-662D3CF4CEF5</object-id><label>Figure 5.</label><caption><p><italic><tp:taxon-name><tp:taxon-name-part taxon-name-part-type="genus" reg="Parandes">Parandes</tp:taxon-name-part><tp:taxon-name-part taxon-name-part-type="species" reg="hamatus">hamatus</tp:taxon-name-part></tp:taxon-name></italic> Lv &amp; Chen, sp. nov., male. A. Habitus, dorsal view; B. Habitus, lateral view; C. Head and thorax, dorsal view; D. Frons, ventral view; E. Forewing; F. Genitalia, lateral view; G. Pygofer and gonostyli, ventral view; H. Anal segment, dorsal view; I. Gonostyli, lateral view; J. Aedeagus, right side; K. Aedeagus, left side; L. Aedeagus, dorsal view; M. Aedeagus, ventral view. Scale bars: 0.5 mm (A–E); 0.2 mm (F–M).</p></caption><graphic xmlns:xlink="http://www.w3.org/1999/xlink" xlink:href="zookeys-1248-209_article-159068__-g005.jpg" position="float" orientation="portrait" xlink:type="simple" id="oo_1388589.jpg"><uri content-type="original_file" xlink:type="simple">https://binary.pensoft.net/fig/1388589</uri></graphic></fig></tp:treatment-sec><tp:treatment-sec sec-type="description" id="SECID0EGDAG"><title>Description.</title><p><bold><italic>Measurements</italic>.</bold> Total length: male 6.4–6.7 mm (<italic>N</italic> = 4), female 7.5 mm (<italic>N</italic> = 1).</p><p><bold><italic>Coloration</italic>.</bold> General color brown (Fig. <xref ref-type="fig" rid="F5">5A, B</xref>). Vertex dark brown, lateral carinae yellowish brown. Eyes red-black. Ocelli faint red. Frons yellowish brown to dark brown, lateral carinae light yellowish brown at basal half, rest brown, lateral side of head with a grey-brown spot anterior to the eyes. Clypeus yellowish brown. Antennae gray-brown. Pronotum greyish white, yellowish brown behind eyes. Mesonotum brown at middle part, yellowish to yellowish brown at lateral sides. Tegula yellowish brown. Forewings semi-translucent, grayish white, with many variform yellowish brown to brown and dark brown stripes and markings, stigma yellowish brown, veins and tubercles greyish white to yellowish brown, as shown in Figure <xref ref-type="fig" rid="F5">5E</xref>.</p><p><bold><italic>Head and thorax</italic>.</bold> Vertex (Fig. <xref ref-type="fig" rid="F5">5A, C</xref>) 1.51 times as long as wide, width at apex narrower than at base (1:2.22), anterior margin nearly straight, posterior margin U-shaped, recessed, lateral carina developed, median carina absent. Frons (Fig. <xref ref-type="fig" rid="F5">5D</xref>) longer in middle line than wide at widest portion (about 3.65:1), widest at nearly apex, lateral carina developed, apex of median carina raised. Clypeus (Fig. <xref ref-type="fig" rid="F5">5D</xref>) with distinct median carina. Pronotum (Fig. <xref ref-type="fig" rid="F5">5A, C</xref>) shorter than vertex in midline (1:1.57), posterior margin recessed. Mesonotum (Fig. <xref ref-type="fig" rid="F5">5A, C</xref>) longer than 1.76 times pronotum and vertex combined. Forewings (Fig. <xref ref-type="fig" rid="F5">5E</xref>) 2.19 times as long as wide, with twelve apical cells and seven subapical cells, RP 3 branches, MP with 5 terminals: MP<sub>11</sub>, MP<sub>12</sub>, MP<sub>2</sub>, MP<sub>3</sub>, and MP<sub>4</sub>, fork MP<sub>1</sub>+MP<sub>2</sub> basad of fork MP<sub>3</sub>+MP<sub>4</sub>. Hind tibia with six lateral spines.</p><p><bold><italic>Male genitalia</italic>.</bold> Pygofer (Fig. <xref ref-type="fig" rid="F5">5F, G</xref>) ventral margin distinctly longer than dorsal margin in lateral view, posterior margin with middle part distinctly convex, lateral lobes arcuate and extended caudally; in ventral view symmetrical, medioventral process short, angular. Anal segment (Fig. <xref ref-type="fig" rid="F5">5F, H</xref>) in lateral view flat tubular, dorsal margin almost straight, ventral margin curved slightly; in dorsal view apical part angular, 2.42 times as long as wide; anal style tonguelike, big, not extending beyond anal segment. Gonostyli (Fig. <xref ref-type="fig" rid="F5">5I, G</xref>) in lateral view curved dorsally, L-shaped, ventral margin with a dentoid process, directed cephalad; in ventral view bent into a rectangular shape at apex, directed reversely, middle part of inner margins broad suddenly, with an angular process. Aedeagus (Fig. <xref ref-type="fig" rid="F5">5J–M</xref>) with a spinose process. Periandrium in ventral margin with a suboblong lamellar process at apical part, nearly basal to the middle part with a wide subquadrilateral process; dorsal margin with a hook-like process near the middle, tapering to apex, directed ventrocephalad; apical part with a slender process, curved ventrally at base, slowly sloping, then curved in a circle from middle part to proximal apex, directed cephalad. Endosoma slightly sclerotized, without process.</p><p><bold><italic>Female genitalia</italic>.</bold> Tergite IX (Fig. <xref ref-type="fig" rid="F6">6A, D</xref>) moderately sclerotized, without wax plate. Anal segment (Fig. <xref ref-type="fig" rid="F6">6C</xref>) rectangular, 1.82 times as long as wide in dorsal view, anal style egg-shaped. Gonapophysis VIII (Fig. <xref ref-type="fig" rid="F6">6E</xref>) elongate, curved upwards. Gonapophysis IX (Fig. <xref ref-type="fig" rid="F6">6F</xref>) with two middle teeth, denticulation unsharp. Gonoplac (Fig. <xref ref-type="fig" rid="F6">6G</xref>) rod-like, 6.32 times as long as wide in lateral view. Posterior vagina pattern as shown in Figure <xref ref-type="fig" rid="F6">6B</xref>.</p><fig id="F6" position="float" orientation="portrait"><object-id xmlns:xlink="http://www.w3.org/1999/xlink" content-type="doi" xlink:type="simple">10.3897/zookeys.1248.159068.figure6</object-id><object-id xmlns:xlink="http://www.w3.org/1999/xlink" content-type="arpha" xlink:type="simple">766EE100-0DC9-579A-9408-E4A6C1EFB346</object-id><label>Figure 6.</label><caption><p><italic><tp:taxon-name><tp:taxon-name-part taxon-name-part-type="genus" reg="Parandes">Parandes</tp:taxon-name-part><tp:taxon-name-part taxon-name-part-type="species" reg="hamatus">hamatus</tp:taxon-name-part></tp:taxon-name></italic> Lv &amp; Chen, sp. nov., female. A. Genitalia, lateral view; B. Posterior vagina, ventral view; C. Anal segment, dorsal view; D. Genitalia, ventral view; E. Gonapophysis VIII and gonocoxa VIII, lateral view; F. Gonapophysis IX, lateral view; G. Gonoplac, inner lateral view. Scale bars: 0.2 mm (A–G).</p></caption><graphic xmlns:xlink="http://www.w3.org/1999/xlink" xlink:href="zookeys-1248-209_article-159068__-g006.jpg" position="float" orientation="portrait" xlink:type="simple" id="oo_1388590.jpg"><uri content-type="original_file" xlink:type="simple">https://binary.pensoft.net/fig/1388590</uri></graphic></fig></tp:treatment-sec><tp:treatment-sec sec-type="distribution" id="SECID0EDIAG"><title>Distribution.</title><p>China (Yunnan Province) (Fig. <xref ref-type="fig" rid="F1">1</xref>).</p></tp:treatment-sec><tp:treatment-sec sec-type="etymology" id="SECID0ENIAG"><title>Etymology.</title><p>The species name is derived from the Latin word “<italic>hamatus</italic>”, referring to the dorsal margin of the periandrium with a hook-like process near the middle.</p></tp:treatment-sec><tp:treatment-sec sec-type="remarks" id="SECID0E4IAG"><title>Remarks.</title><p>This species is similar to <italic><tp:taxon-name><tp:taxon-name-part taxon-name-part-type="genus" reg="Parandes">P.</tp:taxon-name-part><tp:taxon-name-part taxon-name-part-type="species" reg="fuscus">fuscus</tp:taxon-name-part></tp:taxon-name></italic> Wang &amp; Chen, 2023, but differs from the latter in: (1) forewing with several large variform markings at basal 2/3, apex light brown, with a few pale spots and small dark brown markings (forewing with a few small stripes at basal 2/3, apex dark brown, with a few pale spots in <italic><tp:taxon-name><tp:taxon-name-part taxon-name-part-type="genus" reg="Parandes">P.</tp:taxon-name-part><tp:taxon-name-part taxon-name-part-type="species" reg="fuscus">fuscus</tp:taxon-name-part></tp:taxon-name></italic>); (2) gonostyli bent into a rectangular shape at apex (gonostyli not bent into rectangular shape at apex in <italic><tp:taxon-name><tp:taxon-name-part taxon-name-part-type="genus" reg="Parandes">P.</tp:taxon-name-part><tp:taxon-name-part taxon-name-part-type="species" reg="fuscus">fuscus</tp:taxon-name-part></tp:taxon-name></italic>); and (3) dorsal margin of periandrium with a hook-like process near the middle (dorsal margin of periandrium without a hook-like process near the middle in <italic><tp:taxon-name><tp:taxon-name-part taxon-name-part-type="genus" reg="Parandes">P.</tp:taxon-name-part><tp:taxon-name-part taxon-name-part-type="species" reg="fuscus">fuscus</tp:taxon-name-part></tp:taxon-name></italic>).</p></tp:treatment-sec><tp:treatment-sec><!--Section generated to contain objects referenced in tp:taxon-treatment.--><fig id="F1" position="float" orientation="portrait"><object-id xmlns:xlink="http://www.w3.org/1999/xlink" content-type="doi" xlink:type="simple">10.3897/zookeys.1248.159068.figure1</object-id><object-id xmlns:xlink="http://www.w3.org/1999/xlink" content-type="arpha" xlink:type="simple">874ED0BE-4D76-5F9B-82D7-510A291DCBAD</object-id><label>Figure 1.</label><caption><p>Geographic distributions of species of <italic><tp:taxon-name><tp:taxon-name-part taxon-name-part-type="genus" reg="Parandes">Parandes</tp:taxon-name-part></tp:taxon-name></italic> Muir, 1925.</p></caption><graphic xmlns:xlink="http://www.w3.org/1999/xlink" xlink:href="zookeys-1248-209_article-159068__-g001.jpg" position="float" orientation="portrait" xlink:type="simple" id="oo_1388585.jpg"><uri content-type="original_file" xlink:type="simple">https://binary.pensoft.net/fig/1388585</uri></graphic></fig></tp:treatment-sec></tp:taxon-treatment>
